# Supplementary material for: Partially oxidized DJ-1 inhibits α-synuclein nucleation and remodels mature α-synuclein fibrils in vitro
Source: Commun Biol. 2019 Oct 30;2:395. doi: 10.1038/s42003-019-0644-7 (PMC6821844; doi:10.1038/s42003-019-0644-7)
Supplement: Supplementary file 3 — Supplementary Data [file 42003_2019_644_MOESM3_ESM.xlsx]

## Sheet: Figure 1 d, e and f
	Hydrodynamic radius of UOX (Figue 1 d)			Hydrodynamic radius of POX ( Figure 1 e)			Hydrodynamic radius of COX (Figure 1 f)
	UOX			POX			COX
	RH (nm)	Intensity (%)		RH (nm)	Intensity (%)		RH (nm)	Intensity (%)
	0.4	0		0.4	0		0.4	0
	0.463	0		0.463	0		0.463	0
	0.536	0		0.536	0		0.536	0
	0.621	0		0.621	0		0.621	0
	0.719	0		0.719	0		0.719	0
	0.833	0		0.833	0		0.833	0
	0.965	0		0.965	0		0.965	0
	1.12	0		1.12	0		1.12	0
	1.29	0		1.29	0		1.29	0
	1.5	0		1.5	0		1.5	0
	1.74	2.8		1.74	0		1.74	0
	2.01	17.3		2.01	0		2.01	0
	2.33	34		2.33	0		2.33	0
	2.7	29.6		2.7	0		2.7	0
	3.12	12.9		3.12	0		3.12	0
	3.62	3.08		3.62	0		3.62	0
	4.19	0.312		4.19	0		4.19	0
	4.85	0		4.85	0		4.85	0
	5.61	0		5.61	0		5.61	0
	6.5	0		6.5	0		6.5	0.302
	7.53	0		7.53	0		7.53	14.9
	8.72	0		8.72	0		8.72	11.4
	10.1	0		10.1	6.11		10.1	0
	11.7	0		11.7	22		11.7	0
	13.5	0		13.5	32.4		13.5	0
	15.7	0		15.7	25.5		15.7	0
	18.2	0		18.2	11.1		18.2	0
	21	0		21	2.18		21	0
	24.4	0		24.4	0		24.4	0
	28.2	0		28.2	0		28.2	0
	32.7	0		32.7	0		32.7	0
	37.8	0		37.8	0		37.8	0
	43.8	0		43.8	0		43.8	0
	50.7	0		50.7	0		50.7	0
	58.8	0		58.8	0		58.8	0
	68.1	0		68.1	0		68.1	0
	78.8	0		78.8	0		78.8	0
	91.3	0		91.3	0		91.3	0
	106	9.28e-11		106	0		106	0
	122	3.02e-10		122	0		122	0
	142	4.14e-10		142	0		142	0
	164	3.49e-10		164	0		164	0
	190	2.29e-10		190	0		190	0
	220	1.3e-10		220	0		220	0
	255	6.64e-11		255	0		255	0
	295	2.86e-11		295	0		295	0
	342	8.84e-12		342	0.00135		342	5.71
	396	1.44e-12		396	0.00709		396	18.7
	459	2.48e-15		459	0.0185		459	25.2
	531	0		531	0.0316		531	18.4
	615	0		615	0.0391		615	5.36
	712	0		712	0.0373		712	0
	825	0		825	0.028		825	0
	955	0		955	0.0158		955	0
	1110	0		1110	0.00584		1110	0
	1280	0		1280	0.001		1280	0
	1480	0		1480	0		1480	0
	1720	0		1720	0		1720	0
	1990	0		1990	0		1990	0
	2300	0		2300	0		2300	0
	2670	0		2670	0		2670	0
	3090	0		3090	0		3090	0
	3580	8.73e-15		3580	0		3580	0
	4150	6.1e-14		4150	0.0244		4150	0
	4800	1.82e-13		4800	0.146		4800	0
	5560	2.17e-13		5560	0.218		5560	0
	6440	8.65e-14		6440	0.097		6440	0
	7460	0		7460	0		7460	0
	8630	0		8630	0		8630	0

## Sheet: Figure 1g
Stiffness paramerter of different form of DJ-1 (Figure 1 g)
UOX (kPa)	POX (kPa)	COX (kPa)
250.9	173.1	8500
237.5	122.3	8600
562.8	120.7	5300
288.2	176.1	3900
341.8	129.7	5400
390.8	48.88	5000
330.3	149.1	9460
401.9	56.04	8650
336	240	7490
250.7	70.06	7040
341.1	164.3	2440
205.6	160.1	5196
337.8	178	4960
231	101	3105
345.7	180	4622
385.2	172.4	1683
307.9	149.8	6750
390.6	124.7	5900
318.6	145.1	7010
246.3	119.5	500
317.2	190.3	6780
386.2	164.5	6980
235	110.9	3590
367.2	62.93	4360
329.6	144.7	6780
	116	6960
	189.3	3590
	126.4	4350
	114.2	6440
	164.6	9534

## Sheet: Figure 1 h
					Adhesive paramerter of different form of DJ-1 (Figure 1 h)
					POX (nN)	COX (nN)	UOX (nN)
					7.23	1.62	2.789
					7.498	1.58	2.817
					7.7	1.422	2.761
					7.79	1.405	2.775
					7.88	1.517	2.829
					7.87	1.516	2.851
					7.26	1.73	2.828
					7.26	1.65	2.854
					7.26	1.44	2.822
					7.073	1.51	2.77
					7.869	1.74	2.729
					7.866	1.69	2.818
					6.293	1.69	2.797
					6.262	1.728	2.829
					7.248	1.6	2.858
					7.405	1.535	2.864
					7.849	1.553	2.882
					7.84	1.526	2.818
					7.423	1.572	2.857
					7.68	1.587	2.841
					7.691	1.612	2.808
					7.655	1.531	2.857
					7.786	1.61	2.841
					7.82	1.55	2.847
					7.824	1.612	2.822
					7.818	1.532	2.841
					7.818	1.611	2.808
					7.815	1.556	2.857
					7.804	1.677	2.841
					7.803	1.701	2.847

## Sheet: Figure 1 i
Energy of dissipation (Figure 1 i)
UOX (fJ)	POX (fJ)	COX (fJ)
0.04575	0.2354	0.02692
0.04883	0.25	0.02603
0.0456	0.2675	0.02156
0.04812	0.273	0.02073
0.04878	0.2891	0.0245
0.0491	0.2956	0.02403
0.0493	0.2352	0.0312
0.05019	0.2356	0.02837
0.048	0.2352	0.02247
0.0477	0.2298	0.0239
0.0465	0.3067	0.03016
0.0478	0.317	0.0281
0.04761	0.1793	0.0289
0.04928	0.1792	0.0295
0.0504	0.2412	0.02559
0.05064	0.2504	0.02372
0.05151	0.3881	0.02503
0.0487	0.3781	0.02361
0.04996	0.2508	0.0254
0.04962	0.2685	0.02647
0.04936	0.258	0.0266
0.05148	0.2565	0.02456
0.05058	0.2489	0.0263
0.05023	0.2908	0.0247
0.05038	0.3135	0.02667
0.05148	0.3098	0.02462
0.05058	0.2959	0.0637
0.05023	0.2759	0.02477
0.05038	0.3	0.02929
0.04936	0.3151	0.03057

## Sheet: Figure 1 j
ANS hydrophobicity assay (Figure 1 j)
UOX (AU)	POX (AU)	COX (AU)
621	1843	1064
618	1825	1036
629	1818	1022

## Sheet: Figure 2 b
Thioflavin T binding assay (Figure 2 b)
Time (h)	DJ-1Pox+ α-Synuclein (1:1)			DJ-1Pox+ α-Synuclein (1:2)			DJ-1Cox+ α-Synuclein (1:1)			DJ-1Uox+ α-Synuclein (1:1)			α-Synuclein
0	31.5	36.9	28.8	64	60	32	43	42	43	55	53	44	47	58.7	56.43
8	81	67	63	118	105	100	135	137	178	204	184	180	215	199.7	192.1
16	99	114	113	203	222	182	300	319	281	390	364	362	439	423.4	410
24	159	170	141	316	304	288	475	418	507	573	594	622	546	583.7	492.7
32	237	251	264	501	430	481	799	767	674	993	950	913	837	872.1	904.5
40	321	326	317	560	586	546	915	879	975	1430	1373	1287	1260	1398	1343
48	400	419	374	701	718	667	1358	1273	1318	2080	1880	1868	1933	2074	2190
56	426	406	436	768	721	801	1630	1542	1702	2112	2374	2296	2354	2487	2306
64	474	485	420	923	891	800	1839	2088	2014	2536	2681	2694	2890	2875	2670
72	542	521	475	953	904	874	2248	2190	2366	3343	3113	3272	3023	3417	3261
96	600	676	585	1102	923	1077	2708	2774	2908	3263	2908	3287	3304	3457	3354
120	791	732	735	1279	1206	1098	3390	3288	3071	3077	3408	3214	3204	2912	3370
144	733	814	771	1297	1238	1366	3305	3146	3282	3273	2921	3302	3320	3099	3274
168	869	910	952	1549	1668	1477	3286	3556	3470	3457	3190	3502	3495	3266	3358
192	987	1031	1054	1713	1500	1669	3300	2870	3421	3275	3521	3302	3285	2926	3288
216	1069	1213	1170	1672	1524	1497	3442	3162	2958	2957	3242	3475	3466	3157	3362
240	1170	1128	1027	1495	1733	1626	3073	3370	3297	3301	3080	3358	3367	3214	3306

## Sheet: Figure 3 a
Thioflavin T seeded based aggregation ranging form 0.1 % to 10 % (Figure 3 a)
Time (h)	α-Synuclein			α-Syuclein + DJ-1Pox			α-Synuclein + 0.1% seed			α-Syuclein + 0.1% seed +DJ-1Pox			α-Synuclein + 1% seed			α-Syuclein + 1% seed +DJ-1Pox			α-Synuclein + 5% seed			α-Syuclein + 5% seed +DJ-1Pox			α-Synuclein + 10% seed			α-Syuclein + 10% seed +DJ-1Pox
0	46.8	34.8	46.26	30.89	23.18	24.57	57.71	55.38		43.03	38.27	41.92	54.61	46.96	47.51	43.63	42.22	43.98	54.69	56.46	58.23	43.83	59.71	49.73	58.98	64.52	57.87	41.78	38.78	42.15
0.5	53.75	43.19	56	35.76	27.96	32.75	74.11	78.01	84.86	50.8	43.68	50.62	93.62	106.2	101.2	59.05	65.87	69.05	158.9	146	171.8	75.05	76.68	84.31	169	184.8	221	68.69	83.14	88.2
1	59.06	44.16	43.37	27.95	27.24	27.68	102	101.7	105.4	59.78	49.99	53.76	141.4	146.9	152	68.27	76.04	82.51	319.8	369.7	389.1	102.1	98.77	111.7	453.8	390.6	509.6	133.2	168.3	130.2
1.5	61.44	59.01	59.03	38.02	41.22	37.75	130.3	119.5	129.3	57.48	59.85	56.98	188.3	217.4	275.3	83.25	90.57	95.81	533.5	480.5	559.9	126.1	119.3	124.3	642.7	701.1	726.3	192.1	213.2	180.9
2	65.41	61.07	60.41	31.77	38.39	34.12	172.8	173.3	147.9	65.92	59.05	63.02	389.7	464.4	416	74.24	74.24	76.05	640.1	702.6	801	178.7	170.6	154.6	835.1	908.2	1065	352	346.4	368.5
3	72.41	66.1	66.79	37.77	38.87	38.15	202.9	211.2	192.1	85.96	61.95	82.25	466.2	483	529.3	92.96	93.03	97.34	821.6	821.6	896.1	211.8	206.6	186.7	1509	1605	1750	397.5	420.5	440.5
4	81.99	72.69	72.97	43.58			226.1	256.8	223.5	86.31	86.62	87.53	585.9	642	569.2	115.2	125.9	113.4	1093	979.8	1247	225.2	247.4	221.1	1845	1953	1999	455.9	529.9	493.5
5	83.73	77.54	73.47	44	38.6	37.93	275.2	295.3	263.3	104	94.44	99.5	674.7	767.5	702.1	113.1	122.2	116.6	1236	1317	1183	275.7	294.2	266.6	2172	2255	2379	545.8	585.6	596.6
6	87.49	81.28	84.48	43.06	42.78	42.53	295.2	326	309.1	111.9	102.9	103.7	803.1	767.6	730.3	135.4	128.5	119.7		1389	1556	299.6	316.5	301.5	2451	2511	2719	604.5	638.9	671.3
7	88.27	84.98	87.36	42.35	41.75	45.21	324.9	345.5	319.5	113.8	107.5	121.7	807.4	845	896.8	137.4	138.6	148.7	1621	1556	1782	335.9	335.7	318.7	2736	2801	3040	650.9	697.7	722.4
8	94.06	89.61	89.58	47.37	46.44	45.38	365.3	372.9	343	128.6	122.6	132.9	860.6	933.9	905.8	139.3	162.5	152.3	2072	1806	1901	354.8	379.9	349.9	3029	3148	3365	725.1	740.9	762.6
9	97.63	92.37	94.11	44.89	45.61	47.33	388	387.8	365.5	132.5	139	140.6	919.4	983.3	1022	149.3	163.4	172.5	2141	1969	2019	383.2	390.7	365.3	3315	3384	3575	762.6	769.5	801.5
10	96.62	92.01	93.73	47.12	44.8	44.8	396.5	405.8	388	141.9	148.3	151.7	1000	1087	1183	168.4	186.7	195.4	2159	2305	2281	399.8	405.3	390.2	3442	3579	3375	808.5	819.4	836.5
11	98.32	94.85	93.7	44.8	46.91	47.67	424.9	417.4	400.6	144.1	155.7	145.5	1162	1273	1146	198.9	220.5	193.5	2223	2460	2361	421.1	415.9	404	3485	3323	3277	844.6	832	884.6
12	102.9	98.04	95.04	50.98	49.61	46.82	457.9	437.4	427.6	142.6	151.8	155.4	1317	1110		214.2	183	232.3	2450	2409	2409	440.9	433.3	425.2	3209	3441	3573	901.1	863	929.7
16	105.3	102.1	103.3	52.88	50.82	53.69	479.2	447.6	443.5	135.4	143.3	143.3	1446	1516	1398	242.5	251.2	236.4	2606	2721	2548	484.1	457.2	439.4	3493	3319	3333	966.5	903.9	975.1
20	112.4	106.1	103.4	59.47	53	50.74	494.9	471.4	448.8	148.8	137.8	162.3	1676	1714	1613	280.6	286.1	269.4	2938	2816	2763	508.6	442.1	449	3400	3612	3212	993	927	1031
24	110.6	108.3	101.7	57.54	51	52.87	532.4	473.3	468.1	164.2	148.9	165.4	1857	1943	1726	316.1	331.6	287.4	3158	3339	3288	518.6	570.7	497	3219	3339	3519	1044	951.2	994.5
32	117	109.2	102.2	59.93	57.74	56.59	544	482.3	484.2	150.5	156.4	161.6	2003	2188	1955	339.3	363.8	318.3	3486	3322	3367	547.7	502.1	469.6	3191	3439	3561	1108	1007	1058
40	122.2	111.2	104.5	62.64	56.06	55.73	580.9	533.6	514.3	165.3	135.6	164.7	2111	2216	2120	348.4	367	360.9	3373	3541	3227	604.9	525.1	499.3	3314	3478	3512	1128	1051	1094

## Sheet: Figure 3 b
Elongation rates of seed based aggregation ranging from 0.1 % to 10 % (Figure 3 b)
α-Synuclein (h-1)	α-Syuclein + DJ-1Pox (h-1)	α-Synuclein + 0.1% seed (h-1)	α-Syuclein + 0.1% seed + DJ-1Pox (h-1)	α-Synuclein + 1% seed (h-1)	α-Syuclein + 1% seed + DJ-1Pox (h-1)	α-Synuclein + 5% seed (h-1)	α-Syuclein + 5% seed + DJ-1Pox (h-1)	α-Synuclein + 10% seed (h-1)	α-Syuclein + 10% seed + DJ-1Pox (h-1)
0.0673	0.04298	0.1481	0.107	0.1675	0.101	0.199	0.1468	0.1924	0.1658
0.0822	0.051	0.1455	0.1244	0.1651	0.1061	0.1839	0.1483	0.1898	0.1573
0.07338	0.05372	0.1352	0.1188	0.1703	0.1047	0.1755	0.1454	0.1869	0.1641

## Sheet: Figure 4 a
MST Thermophoresis (Figure 4 a)
Fraction bound	POX	COX	UOX
1.52588e-09	0.0405708	0.0394607	0.0126459
3.05176e-09	-0.121879	0.00305974	0.00286874
6.10352e-09	0.0392907	0.00417053	0.00922194
1.2207e-08	-0.00791134	-0.0202464	0.0103365
2.44141e-08	0.00913252	-0.0399342	0.00320835
4.88281e-08	0.200445	0.0753523	-0.00209816
9.76563e-08	0.149421	-0.0708256	-0.00725757
1.95313e-07	0.283968	-0.0226258	-0.00457823
3.90625e-07	0.361757	0.182242	-0.00403677
7.8125e-07	0.723357	0.112644	-0.00670405
1.5625e-06	1.00007	0.253753	0.00048787
3.125e-06	1.00252	0.48038	-0.00669471
6.25e-06	0.993745	0.467772	0.000674283
1.25e-05	0.91737	0.684526	0.00332944
2.5e-05	0.998978	0.89468	0.0113741
5e-05	1.00497	0.74423	0.0272436
0.0001	0.962868	1.09137	0.0428356

## Sheet: Figure 4 b
Fibre disintegration assay abs @ 518 nm (Figure 4 b)
Fibre	UOX	POX	COX
9430	8482	2318	6207
8973	6954	1802	4616
8574	6541	1992	4805

[truncated: 3 more sheets: Figure 7 b, c and g, Figure 7 e, f and h, Figure 8 a, b, c and d]
